# Supplementary material for: Design and Validation of the Multidimensional School Social Climate Inventory for Adolescents (MSSCI-A) in Chile
Source: Behav Sci (Basel). 2025 Nov 19;15(11):1588. doi: 10.3390/bs15111588 (PMC12649521; doi:10.3390/bs15111588)
Supplement: Supplementary file 1 [file behavsci-15-01588-s001.zip]

Archive with 3 entries (3 files):
- Sup Material 2.pdf
- Sup Material 1.pdf
- Sup Material 3.pdf
